# Supplementary material for: The Economic Burden of Cancer in Canada from a Societal Perspective
Source: Curr Oncol. 2022 Apr 14;29(4):2735–48. doi: 10.3390/curroncol29040223 (PMC9025082; doi:10.3390/curroncol29040223)
Supplement: Supplementary file 1 [file curroncol-29-00223-s001.zip]

Archive with 1 entries (1 files):
- curroncol-1634885-supplementary.pdf
